# Supplementary material for: Modelling of inquiry diagnosis for coronary heart disease in traditional Chinese medicine by using multi-label learning
Source: BMC Complement Altern Med. 2010 Jul 20;10:37. doi: 10.1186/1472-6882-10-37 (PMC2921356; doi:10.1186/1472-6882-10-37)
Supplement: Additional file 3 — Source codes of ML-kNN and kNN in MATLAB language. Please refer to readme in the zip file. [file 1472-6882-10-37-S3.ZIP]

Archive with 14 entries (13 files):
- mlknn/
- mlknn/Average_precision.m
- mlknn/coverage.m
- mlknn/features.xls
- mlknn/Hamming_loss.m
- mlknn/KNN.m
- mlknn/KNN_demo.m
- mlknn/labels.xls
- mlknn/MLKNN_demo.m
- mlknn/MLKNN_test.m
- mlknn/MLKNN_train.m
- mlknn/One_error.m
- mlknn/Ranking_loss.m
- mlknn/readme.txt
