# Supplementary material for: Modelling of inquiry diagnosis for coronary heart disease in traditional Chinese medicine by using multi-label learning
Source: BMC Complement Altern Med. 2010 Jul 20;10:37. doi: 10.1186/1472-6882-10-37 (PMC2921356; doi:10.1186/1472-6882-10-37)
Supplement: Additional file 3 — Source codes of ML-kNN and kNN in MATLAB language. Please refer to readme in the zip file. [file 1472-6882-10-37-S3.ZIP › mlknn/Hamming_loss.m]

function HammingLoss=Hamming_loss(Pre_Labels,test_target)
%Computing the hamming loss
%Pre_Labels: the predicted labels of the classifier, if the ith instance belong to the jth class, Pre_Labels(j,i)=1, otherwise Pre_Labels(j,i)=-1
%test_target: the actual labels of the test instances, if the ith instance belong to the jth class, test_target(j,i)=1, otherwise test_target(j,i)=-1

    [num_class,num_instance]=size(Pre_Labels);
    miss_pairs=sum(sum(Pre_Labels~=test_target));
    HammingLoss=miss_pairs/(num_class*num_instance);
