# Supplementary material for: Modelling of inquiry diagnosis for coronary heart disease in traditional Chinese medicine by using multi-label learning
Source: BMC Complement Altern Med. 2010 Jul 20;10:37. doi: 10.1186/1472-6882-10-37 (PMC2921356; doi:10.1186/1472-6882-10-37)
Supplement: Additional file 3 — Source codes of ML-kNN and kNN in MATLAB language. Please refer to readme in the zip file. [file 1472-6882-10-37-S3.ZIP › mlknn/labels.xls]

## Sheet: Sheet1
z1 Deficiency of heart qi syndrome	z2 Deficiency of heart yang syndrome	z3 Deficiency of heart yin syndrome	z4 Qi stagnation syndrome	z5 Turbid phlegm syndrome	z6 blood stasis syndrome
1	-1	1	-1	1	1
1	-1	-1	-1	-1	-1
-1	1	-1	-1	-1	1
-1	1	-1	-1	-1	1
-1	-1	1	-1	-1	1
1	-1	1	-1	1	1
1	-1	1	-1	-1	1
1	-1	1	-1	-1	1
-1	1	-1	1	-1	1
1	-1	-1	-1	1	1
1	-1	-1	1	1	1
1	-1	1	-1	-1	1
1	-1	1	-1	1	1
-1	1	1	-1	1	1
-1	1	-1	-1	1	1
-1	1	-1	-1	-1	-1
-1	1	-1	-1	-1	1
-1	-1	-1	-1	-1	-1
-1	-1	-1	-1	-1	-1
-1	1	-1	-1	-1	-1
1	-1	1	-1	-1	1
1	-1	1	-1	-1	1
1	-1	1	-1	1	1
1	-1	1	-1	1	1
-1	1	1	-1	1	1
1	-1	1	-1	1	-1
1	-1	-1	-1	-1	1
1	-1	1	-1	-1	1
-1	-1	1	-1	1	-1
-1	1	-1	-1	1	1
-1	1	-1	-1	1	-1
1	-1	-1	-1	-1	-1
1	-1	1	-1	1	1
1	-1	1	1	1	1
1	-1	1	1	-1	1
1	-1	1	-1	-1	1
-1	1	-1	-1	-1	1
1	-1	-1	-1	-1	1
-1	-1	-1	1	-1	1
-1	-1	-1	1	1	1
1	-1	1	1	-1	1
-1	1	-1	-1	-1	1
-1	1	-1	-1	-1	1
1	-1	-1	1	-1	1
-1	1	-1	-1	-1	1
-1	1	-1	-1	-1	1
-1	-1	1	-1	-1	-1
1	-1	1	-1	-1	-1
1	-1	-1	-1	-1	1
1	-1	-1	-1	-1	-1
-1	1	-1	-1	1	1
-1	1	-1	-1	1	1
1	-1	1	-1	1	1
-1	1	-1	-1	1	1
1	-1	-1	-1	1	1
1	-1	1	-1	1	1
1	-1	1	-1	1	1
1	-1	1	-1	1	1
1	-1	1	-1	1	1
1	-1	-1	-1	-1	1
1	-1	-1	-1	-1	1
1	-1	-1	1	-1	1
-1	-1	-1	1	-1	1
1	-1	1	-1	1	1
1	-1	1	-1	1	1
-1	1	-1	-1	1	1
1	-1	1	-1	-1	-1
1	-1	-1	-1	1	1
-1	1	-1	-1	-1	1
-1	-1	-1	1	-1	1
1	-1	1	-1	-1	1
1	-1	-1	1	-1	1
-1	-1	-1	1	-1	1
1	-1	-1	1	-1	1
-1	-1	1	-1	1	1
-1	1	-1	-1	1	1
1	-1	-1	-1	-1	1
1	-1	1	-1	1	1
1	-1	1	-1	1	1
-1	-1	1	1	1	1
1	-1	-1	-1	-1	1
1	-1	1	-1	-1	-1
1	-1	-1	-1	1	1
1	-1	-1	-1	-1	1
-1	1	-1	-1	1	1
1	-1	1	1	1	1
1	-1	1	-1	1	1
1	-1	1	-1	1	1
-1	1	-1	-1	1	1
1	-1	-1	-1	-1	1
-1	1	-1	-1	-1	-1
1	-1	-1	1	-1	1
1	-1	1	1	1	1
-1	1	-1	-1	-1	1
1	-1	-1	1	-1	1
-1	1	-1	-1	1	1
-1	1	-1	-1	-1	1
1	-1	1	-1	-1	1
1	-1	1	-1	1	1
1	-1	1	-1	-1	1
1	-1	1	-1	1	1
1	-1	-1	-1	-1	1
-1	1	-1	1	1	1
-1	1	-1	1	1	1
-1	1	1	1	1	1
1	-1	1	-1	1	1
1	-1	1	-1	1	1
1	-1	-1	1	-1	1
1	-1	-1	1	-1	1
1	-1	1	-1	-1	-1
1	-1	1	1	-1	1
-1	1	-1	-1	-1	-1
1	-1	1	-1	-1	1
-1	-1	-1	-1	1	1
1	-1	1	-1	1	1
1	-1	-1	-1	-1	1
1	-1	1	1	1	1
-1	1	-1	-1	-1	-1
1	-1	1	-1	1	1
-1	1	-1	-1	-1	1
1	-1	-1	1	-1	-1
1	-1	-1	1	-1	-1
1	-1	1	-1	-1	-1
1	-1	-1	1	1	1
-1	1	-1	-1	-1	1
-1	1	-1	-1	-1	-1
1	-1	-1	-1	-1	-1
1	-1	-1	-1	-1	-1
-1	1	-1	1	-1	1
-1	1	-1	-1	-1	1
-1	1	-1	-1	-1	1
1	-1	1	-1	-1	-1
-1	1	-1	1	-1	-1
1	-1	-1	1	1	1
-1	1	-1	-1	-1	-1
-1	1	-1	-1	1	1
-1	1	-1	-1	-1	-1
-1	1	-1	-1	-1	1
1	-1	-1	-1	1	1
1	-1	-1	-1	1	1
-1	1	-1	-1	-1	-1
-1	1	-1	-1	-1	-1
-1	1	-1	-1	1	1
-1	1	-1	1	-1	1
1	-1	-1	-1	-1	-1
-1	1	-1	-1	-1	1
1	-1	-1	-1	-1	-1
-1	1	-1	-1	-1	-1
1	-1	-1	-1	-1	-1
1	-1	-1	-1	-1	1
1	-1	1	1	1	1
1	-1	-1	1	-1	1
1	-1	-1	-1	-1	1
1	-1	-1	1	-1	1
-1	-1	1	-1	-1	1
-1	-1	1	-1	-1	1
1	-1	1	-1	-1	-1
-1	1	1	-1	-1	1
1	-1	1	-1	-1	-1
1	-1	1	-1	1	1
1	-1	1	-1	1	1
1	-1	1	-1	1	1
1	-1	1	-1	1	1
1	-1	1	1	1	1
1	-1	-1	-1	1	1
1	-1	-1	-1	1	1
1	-1	1	-1	1	1
-1	1	-1	-1	1	1
1	-1	-1	1	-1	-1
-1	-1	-1	1	1	1
1	-1	1	1	-1	1
1	-1	1	-1	1	1
-1	1	-1	-1	1	1
-1	1	-1	-1	1	-1
1	-1	-1	1	1	1
1	-1	1	-1	1	1
-1	1	-1	-1	1	1
-1	1	-1	1	1	1
-1	1	-1	1	1	1
-1	1	-1	-1	1	1
1	-1	-1	-1	-1	1
1	-1	-1	-1	1	-1
-1	1	-1	-1	1	1
-1	1	-1	1	-1	1
1	-1	-1	1	1	1
1	-1	-1	1	1	1
1	-1	1	-1	-1	1
1	-1	-1	1	1	1
1	-1	1	1	-1	1
1	-1	1	1	1	1
-1	1	-1	-1	-1	-1
1	-1	1	-1	-1	1
1	-1	1	-1	-1	1
1	-1	1	-1	-1	1
1	-1	-1	-1	-1	1
1	-1	1	1	1	1
-1	1	-1	-1	-1	1
-1	1	-1	1	1	1
1	-1	1	1	-1	1
1	-1	1	-1	1	1
1	-1	-1	-1	-1	1
1	-1	-1	-1	-1	1
1	-1	-1	-1	1	-1
1	-1	-1	-1	1	1
1	-1	1	-1	1	1
1	-1	1	-1	-1	-1
1	-1	-1	-1	1	1
1	-1	1	-1	1	1
1	-1	-1	1	1	1
1	-1	1	-1	-1	-1
1	-1	1	1	-1	1
1	-1	1	1	1	1
1	-1	1	-1	1	1
1	-1	-1	-1	1	1
1	-1	1	-1	1	1
1	-1	1	-1	1	1
1	-1	1	-1	1	1
-1	1	-1	-1	1	1
-1	1	-1	1	1	1
1	-1	1	-1	-1	1
1	-1	1	-1	1	1
1	-1	1	-1	1	1
-1	1	1	-1	1	1
-1	1	-1	-1	-1	1
1	-1	1	-1	1	1
-1	1	-1	-1	-1	1
1	-1	1	1	1	1
-1	1	-1	-1	-1	1
1	-1	-1	1	1	1
-1	1	-1	-1	1	-1
1	-1	1	-1	1	1
1	-1	1	-1	1	1
1	-1	-1	-1	1	1
1	-1	-1	-1	1	1
1	-1	-1	-1	1	1
1	-1	-1	-1	1	1
1	-1	-1	1	1	1
1	-1	-1	1	1	1
1	-1	1	-1	1	1
1	-1	-1	1	1	1
1	-1	-1	1	1	1
1	-1	-1	1	-1	1
1	-1	-1	-1	1	1
1	-1	-1	-1	1	1
1	-1	-1	-1	-1	1
1	-1	-1	-1	1	1
-1	1	-1	-1	-1	1
-1	1	-1	-1	1	1
1	-1	-1	-1	1	1
1	-1	1	-1	-1	-1
1	-1	-1	-1	1	1
-1	1	-1	-1	1	1
1	-1	1	-1	-1	1
-1	1	-1	-1	1	1
1	-1	1	-1	1	1
1	-1	1	1	1	1
-1	1	1	1	-1	1
1	-1	1	1	1	1
-1	1	-1	-1	1	-1
-1	1	-1	-1	1	1
-1	1	-1	-1	1	1
-1	1	-1	-1	1	-1
1	-1	1	-1	1	-1
1	-1	-1	-1	1	1
1	-1	1	-1	1	1
-1	1	1	-1	1	1
-1	1	1	-1	1	1
1	-1	-1	-1	1	-1
1	-1	-1	-1	-1	1
-1	1	-1	-1	1	-1
1	-1	1	-1	-1	-1
1	-1	-1	-1	1	-1
1	-1	-1	-1	1	-1
-1	1	-1	-1	-1	-1
1	-1	-1	-1	1	-1
1	-1	1	-1	-1	-1
-1	-1	1	-1	-1	-1
-1	1	-1	-1	-1	1
-1	1	-1	-1	-1	1
1	-1	1	-1	-1	-1
-1	-1	1	1	-1	-1
1	-1	-1	-1	-1	1
-1	1	-1	-1	-1	1
-1	1	-1	-1	-1	1
1	-1	1	-1	1	1
-1	1	-1	-1	-1	1
1	-1	-1	-1	-1	1
-1	1	-1	1	-1	1
1	-1	1	-1	-1	-1
1	-1	1	-1	-1	-1
1	-1	1	-1	-1	1
-1	1	-1	1	-1	-1
-1	1	-1	-1	1	-1
1	-1	1	-1	1	-1
1	-1	1	-1	1	-1
1	-1	1	-1	-1	1
1	-1	1	1	1	1
-1	1	-1	-1	-1	-1
1	-1	1	-1	1	-1
-1	1	-1	-1	1	-1
-1	-1	1	-1	1	-1
1	-1	1	-1	-1	1
1	-1	1	-1	1	1
-1	1	-1	-1	1	1
1	-1	1	-1	1	1
1	-1	-1	-1	-1	1
1	-1	1	-1	-1	-1
-1	-1	-1	1	-1	1
1	-1	-1	1	-1	1
1	-1	-1	-1	-1	1
1	-1	1	-1	1	1
1	-1	1	-1	1	-1
1	-1	1	-1	-1	-1
1	-1	1	-1	1	1
-1	1	-1	-1	1	-1
1	-1	1	-1	-1	-1
1	-1	-1	-1	-1	-1
1	-1	1	-1	1	-1
-1	1	-1	-1	-1	-1
-1	1	-1	-1	-1	-1
1	-1	1	-1	-1	1
1	-1	1	-1	-1	1
-1	1	-1	-1	-1	-1
1	-1	-1	-1	-1	1
1	-1	1	-1	1	1
-1	-1	-1	-1	1	-1
-1	1	-1	-1	-1	1
-1	1	-1	-1	1	1
1	-1	-1	-1	1	1
1	-1	1	1	-1	-1
1	-1	-1	-1	-1	1
-1	1	-1	-1	1	1
1	-1	-1	-1	-1	1
1	-1	1	1	-1	1
-1	-1	1	-1	-1	1
-1	-1	-1	1	-1	1
1	-1	-1	-1	-1	1
1	-1	-1	-1	1	1
-1	-1	1	-1	-1	-1
1	-1	1	-1	-1	-1
1	-1	1	-1	-1	-1
1	-1	1	-1	1	1
1	-1	-1	-1	1	1
1	-1	-1	1	-1	1
1	-1	-1	-1	-1	1
1	-1	1	-1	-1	1
-1	1	-1	-1	-1	1
1	-1	-1	-1	-1	1
1	-1	-1	-1	-1	1
-1	1	-1	-1	-1	1
1	-1	1	-1	1	1
1	-1	1	1	1	1
-1	1	-1	-1	1	1
-1	1	-1	-1	1	1
1	-1	1	-1	1	1
1	-1	-1	-1	1	1
1	-1	-1	-1	1	1
-1	1	-1	1	1	1
-1	1	-1	-1	1	1
-1	1	-1	-1	1	1
-1	1	-1	-1	-1	1
1	-1	-1	-1	-1	1
-1	1	-1	-1	-1	1
1	-1	-1	-1	-1	1
1	-1	1	-1	-1	1
1	-1	1	-1	-1	1
1	-1	-1	-1	1	1
-1	-1	1	-1	-1	-1
1	-1	-1	-1	1	1
-1	1	-1	-1	1	1
-1	1	-1	-1	1	1
1	-1	-1	-1	1	1
1	-1	-1	-1	1	1
1	-1	1	-1	-1	-1
1	-1	-1	-1	-1	-1
-1	1	-1	-1	1	1
-1	1	-1	-1	1	1
1	-1	1	-1	1	1
-1	1	-1	-1	-1	-1
-1	1	-1	-1	1	1
1	-1	-1	-1	-1	1
1	-1	-1	-1	-1	1
1	-1	-1	-1	-1	1
1	-1	-1	-1	-1	1
1	-1	1	-1	1	1
1	-1	-1	-1	-1	1
1	-1	1	-1	-1	1
1	-1	1	-1	1	1
1	-1	-1	-1	-1	1
1	-1	1	-1	-1	-1
-1	1	-1	-1	1	1
1	-1	1	-1	-1	-1
-1	1	-1	-1	-1	1
-1	1	-1	-1	-1	-1
-1	1	-1	-1	-1	-1
1	-1	-1	-1	-1	1
1	-1	-1	-1	-1	1
1	-1	1	-1	-1	-1
1	-1	1	-1	-1	-1
1	-1	-1	-1	-1	1
1	-1	-1	-1	-1	1
1	-1	-1	-1	-1	1
-1	1	-1	-1	-1	1
1	-1	1	-1	1	1
-1	-1	1	-1	-1	-1
1	-1	-1	-1	-1	1
1	-1	-1	-1	-1	1
-1	1	1	-1	1	1
-1	1	-1	-1	-1	-1
1	-1	1	-1	1	1
1	-1	1	-1	1	1
1	-1	1	-1	-1	-1
1	-1	1	-1	-1	-1
-1	1	-1	-1	1	1
-1	1	-1	-1	1	1
-1	1	-1	-1	1	1
1	-1	1	-1	1	1
1	-1	-1	-1	1	1
-1	1	-1	-1	1	1
-1	1	-1	-1	1	1
-1	1	-1	-1	1	1
-1	1	-1	-1	-1	1
1	-1	1	-1	1	1
1	-1	-1	-1	-1	1
-1	1	-1	-1	-1	1
1	-1	-1	-1	-1	1
1	-1	-1	-1	-1	1
-1	1	-1	-1	-1	1
-1	-1	1	-1	-1	-1
1	-1	1	-1	-1	-1
-1	-1	1	-1	-1	1
1	-1	-1	-1	-1	1
1	-1	-1	-1	-1	1
1	-1	-1	-1	-1	-1
1	-1	-1	-1	-1	1
1	-1	-1	-1	-1	-1
-1	-1	1	-1	-1	-1
1	-1	1	-1	1	1
1	-1	1	-1	-1	1
1	-1	-1	-1	-1	1
1	-1	1	-1	-1	1
-1	1	-1	-1	1	1
1	-1	-1	-1	1	1
1	-1	-1	-1	1	1
1	-1	-1	-1	-1	1
1	-1	-1	-1	1	-1
-1	1	-1	-1	1	1
1	-1	1	-1	1	1
-1	1	-1	-1	1	1
1	-1	1	-1	-1	1
-1	1	-1	-1	-1	1
1	-1	1	-1	-1	1
-1	-1	1	-1	1	1
1	-1	1	-1	-1	1
1	-1	-1	-1	-1	1
-1	-1	-1	1	-1	1
1	-1	1	-1	-1	-1
-1	-1	1	-1	-1	1
1	-1	1	-1	1	1
1	-1	-1	-1	-1	1
1	-1	1	-1	1	1
1	-1	-1	-1	1	1
1	-1	1	-1	-1	1
-1	-1	-1	1	-1	1
1	-1	-1	-1	-1	1
1	-1	-1	-1	-1	1
1	-1	1	-1	-1	1
1	-1	1	-1	-1	-1
-1	1	-1	-1	1	-1
-1	1	-1	1	-1	1
1	1	-1	1	-1	1
1	-1	-1	-1	-1	-1
1	-1	-1	1	-1	1
1	-1	-1	-1	1	1
1	-1	1	-1	1	1
-1	1	-1	-1	1	1
-1	1	-1	1	1	1
1	-1	-1	-1	1	1
-1	-1	1	-1	1	1
1	-1	-1	-1	1	1
-1	1	1	1	1	1
-1	1	-1	-1	1	1
-1	1	-1	-1	-1	1
-1	1	1	-1	1	1
-1	1	-1	-1	1	1
1	-1	-1	1	-1	1
-1	1	1	1	-1	-1
-1	-1	-1	1	-1	1
-1	-1	1	-1	1	-1
-1	1	-1	-1	-1	-1
1	-1	1	1	1	1
-1	1	-1	-1	-1	-1
-1	1	-1	-1	1	1
1	-1	-1	-1	1	-1
-1	1	1	1	1	1
-1	1	1	-1	-1	-1
1	-1	1	1	1	1
1	-1	-1	-1	1	1
-1	1	1	1	1	1
1	-1	1	-1	-1	1
-1	1	-1	-1	-1	1
-1	1	1	1	1	1
-1	1	-1	-1	-1	-1
1	-1	-1	-1	-1	1
1	-1	1	-1	1	1
-1	1	-1	-1	-1	1
-1	1	-1	-1	1	1
-1	1	-1	-1	-1	-1
-1	-1	1	-1	-1	1
1	-1	-1	-1	1	1
1	-1	-1	1	1	1
-1	-1	1	-1	1	1
-1	-1	-1	-1	1	1
-1	1	-1	-1	1	-1
-1	-1	-1	1	1	1
-1	1	-1	1	-1	-1
1	-1	1	-1	1	-1
1	-1	-1	1	-1	1
1	-1	-1	1	1	1
1	1	-1	-1	1	1
-1	1	-1	1	1	1
1	-1	-1	1	1	-1
1	-1	-1	1	-1	-1
-1	1	-1	1	1	1
1	-1	-1	-1	-1	1
-1	1	-1	1	-1	-1
1	-1	1	-1	1	1
1	-1	-1	-1	1	1
1	-1	-1	1	1	-1
1	-1	-1	1	1	1
-1	1	-1	-1	1	1
-1	1	-1	-1	-1	1
-1	1	-1	1	-1	-1
-1	1	-1	-1	-1	-1
-1	-1	-1	-1	-1	-1
-1	-1	-1	1	1	1
1	-1	1	1	1	1
-1	1	-1	-1	1	1
-1	1	1	1	1	1
-1	1	-1	-1	-1	-1
-1	1	-1	1	-1	-1
1	-1	-1	1	1	-1
-1	-1	-1	1	-1	-1
1	-1	-1	1	1	-1
-1	-1	1	-1	1	1
1	-1	-1	-1	1	1
1	-1	1	-1	-1	1
1	-1	1	-1	1	1
1	-1	1	-1	1	1
1	-1	1	-1	-1	1
1	-1	-1	1	-1	1
1	-1	-1	-1	-1	1
-1	-1	-1	1	-1	-1
1	-1	1	-1	-1	1
-1	1	-1	-1	-1	-1
