# Supplementary material for: Modelling of inquiry diagnosis for coronary heart disease in traditional Chinese medicine by using multi-label learning
Source: BMC Complement Altern Med. 2010 Jul 20;10:37. doi: 10.1186/1472-6882-10-37 (PMC2921356; doi:10.1186/1472-6882-10-37)
Supplement: Additional file 3 — Source codes of ML-kNN and kNN in MATLAB language. Please refer to readme in the zip file. [file 1472-6882-10-37-S3.ZIP › mlknn/MLKNN_demo.m]

features=xlsread('features.xls');
labels=xlsread('labels.xls');

Num=5;
Smooth=1;

i_HammingLoss=0;
i_RankingLoss=0;
i_OneError=0;
i_Coverage=0;
i_Average_Precision=0;
i_Pre_each_label=0;

for i=1:50   %recompute times
    disp(strcat('computing the round:',num2str(i)));
    
% make train data and test data
[num,d] = size(features);
[train_t,train_v] = crossvalind('HoldOut',num,0.1);    
train_data = features(train_t,:);
test_data = features(train_v,:);
train_target = labels(train_t,:)';
test_target = labels(train_v,:)';


[Prior,PriorN,Cond,CondN]=MLKNN_train(train_data,train_target,Num,Smooth);

[HammingLoss,RankingLoss,OneError,Coverage,Average_Precision,Pre_each_label,Outputs,Pre_Labels]=MLKNN_test(train_data,train_target,test_data,test_target,Num,Prior,PriorN,Cond,CondN);

i_HammingLoss=i_HammingLoss+HammingLoss;
i_RankingLoss=i_RankingLoss+RankingLoss;
i_OneError=i_OneError+OneError;
i_Coverage=i_Coverage+Coverage;
i_Average_Precision=i_Average_Precision+Average_Precision;
i_Pre_each_label=i_Pre_each_label+Pre_each_label;
end
i_HammingLoss=i_HammingLoss/i;
i_RankingLoss=i_RankingLoss/i;
i_OneError=i_OneError/i;
i_Coverage=i_Coverage/i;
i_Average_Precision=i_Average_Precision/i;
i_Pre_each_label=i_Pre_each_label/i;
