# Supplementary material for: Modelling of inquiry diagnosis for coronary heart disease in traditional Chinese medicine by using multi-label learning
Source: BMC Complement Altern Med. 2010 Jul 20;10:37. doi: 10.1186/1472-6882-10-37 (PMC2921356; doi:10.1186/1472-6882-10-37)
Supplement: Additional file 3 — Source codes of ML-kNN and kNN in MATLAB language. Please refer to readme in the zip file. [file 1472-6882-10-37-S3.ZIP › mlknn/readme.txt]

MLKNN

Description: ML-KNN is a package for learning multi-label k-nearest neighbor classifiers. The package includes the MATLAB code of the algorithm ML-KNN, which is designed to deal with multi-label learning. It is in particular useful when a real-world object is associated with multiple labels simultaneously.


The main functions of this package is "MLKNN_train.m" and "MLKNN_test.m". For make use of these functions you can reference the demo file. There are demo files and data files for your reference.


Reference:
G. Liu, G.-Z. Li, Y.-L. Wang, Y. Wang. Modelling of inquiry diagnosis for coronary heart disease in TCM by using multi-label learning. BMC Complementary and Alternative Medicine, 2010, 10:37

NOTE:  
1) Requirement: The package was developed with MATLAB. 
2) This package is a revised version, it is free for academic usage; you can run it at your own risk. This package was revised by Mr. Ya-Lei Wang (liamwangcn@gmail.com). For any problem concerning the revision, please feel free to contact Mr. Wang.

=========================================================
Information of the original package:
http://lamda.nju.edu.cn/datacode/MLkNN.htm

References:  

    * M.-L. Zhang and Z.-H. Zhou. ML-kNN: A lazy learning approach to multi-label learning. Pattern Recognition, 2007, 40(7): 2038-2048. 

ATTN:        This package is free for academic usage. You can run it at your own risk. For other purposes, please contact Prof. Zhi-Hua Zhou (zhouzh@nju.edu.cn).

Requirement: The package was developed with MATLAB.

ATTN2:       This package was developed by Mr. Min-Ling Zhang (zhangml@lamda.nju.edu.cn). For any problem concerning the code, please feel free to contact Mr. Zhang.

Download:   [code:http://cs.nju.edu.cn/zhouzh/zhouzh.files/publication/annex/MLkNN.rar] (5.0Kb)
